# Supplementary material for: Immune Landscape and Classification in Lung Adenocarcinoma Based on a Novel Cell Cycle Checkpoints Related Signature for Predicting Prognosis and Therapeutic Response
Source: Front Genet. 2022 May 11;13:908104. doi: 10.3389/fgene.2022.908104 (PMC9130860; doi:10.3389/fgene.2022.908104)
Supplement: Supplementary file 1 [file Table2.XLSX]

## Sheet: Sheet1
Supplementary Table 1. KEGG analysis of differentially expressed genes
ID	Description	GeneRatio	BgRatio	pvalue	p.adjust	qvalue	geneID	Count	one_type	two_type
hsa04110	Cell cycle	31/182	124/7914	3.15883e-24	7.0126e-22	6.58367e-22	CDC20/CDC6/CCNA2/CCNB2/TTK/CDK1/CCNB1/BUB1/CDC45/PLK1/BUB1B/ESPL1/MAD2L1/CCNE1/ORC1/PKMYT1/MCM2/MCM4/CDC25C/E2F1/CHEK1/PTTG1/CDC25A/ORC6/MCM6/CDC7/E2F2/MCM7/CDKN2A/DBF4/SKP2	31	Cellular Processes	Cell growth and death
hsa04114	Oocyte meiosis	15/182	127/7914	1.84029e-07	2.04272e-05	1.91777e-05	CDC20/CCNB2/CDK1/CCNB1/BUB1/PLK1/AURKA/ESPL1/MAD2L1/CCNE1/PKMYT1/SGO1/CDC25C/PTTG1/FBXO5	15	Cellular Processes	Cell growth and death
hsa03030	DNA replication	8/182	36/7914	1.17026e-06	8.65993e-05	8.13023e-05	MCM2/MCM4/MCM6/RFC4/FEN1/POLE2/MCM7/PRIM1	8	Genetic Information Processing	Replication and repair
hsa04115	p53 signaling pathway	10/182	72/7914	5.03856e-06	0.00027964	0.000262536	RRM2/CCNB2/CDK1/CCNB1/GTSE1/CCNE1/CHEK1/SERPINB5/PMAIP1/CDKN2A	10	Cellular Processes	Cell growth and death
hsa04914	Progesterone-mediated oocyte maturation	11/182	98/7914	1.38458e-05	0.000614755	0.000577152	CCNA2/CCNB2/CDK1/CCNB1/BUB1/PLK1/AURKA/MAD2L1/PKMYT1/CDC25C/CDC25A	11	Organismal Systems	Endocrine system
hsa04218	Cellular senescence	14/182	160/7914	1.72246e-05	0.000637309	0.000598327	MYBL2/FOXM1/CCNA2/CCNB2/CDK1/CCNB1/CCNE1/E2F1/CHEK1/CDC25A/EIF4EBP1/E2F2/CXCL8/CDKN2A	14	Cellular Processes	Cell growth and death
hsa03460	Fanconi anemia pathway	8/182	54/7914	2.82529e-05	0.00089602	0.000841213	UBE2T/RAD51/EME1/BRCA1/FANCI/BRIP1/BLM/RMI2	8	Genetic Information Processing	Replication and repair
hsa03440	Homologous recombination	7/182	41/7914	3.51778e-05	0.000976185	0.000916475	RAD54L/RAD51/EME1/XRCC2/BRCA1/BRIP1/BLM	7	Genetic Information Processing	Replication and repair
hsa05166	Human T-cell leukemia virus 1 infection	14/182	219/7914	0.000502053	0.012384	0.0116265	CDC20/CCNA2/CCNB2/BUB1B/SLC2A1/ESPL1/MAD2L1/CCNE1/E2F1/CHEK1/PTTG1/FOSL1/E2F2/CDKN2A	14	Human Diseases	Infectious disease: viral
hsa04610	Complement and coagulation cascades	7/182	79/7914	0.00217754	0.0483415	0.0453846	FGB/C3/SERPIND1/CPB2/CLU/C7/C4BPA	7	Organismal Systems	Immune system
